# Supplementary material for: Extracellular Vesicles as a Potential Biomarker of Pulmonary Arterial Hypertension in Systemic Sclerosis
Source: Pharmaceuticals (Basel). 2025 Feb 14;18(2):259. doi: 10.3390/ph18020259 (PMC11859480; doi:10.3390/ph18020259)
Supplement: Supplementary file 1 [file pharmaceuticals-18-00259-s001.zip]

Archive with 1 entries (1 files):
- pharmaceuticals-3445273-supplementary.pdf
